# Supplementary material for: Efficient Nanocrystal Photovoltaics via Blade Coating Active Layer
Source: Nanomaterials (Basel). 2021 Jun 9;11(6):1522. doi: 10.3390/nano11061522 (PMC8226763; doi:10.3390/nano11061522)
Supplement: Supplementary file 1 [file nanomaterials-11-01522-s001.zip]

Archive with 1 entries (1 files):
- nanomaterials-1235451-supplementary.pdf
